# Supplementary material for: Antimicrobial Sol–Gel Glassy Surfaces for Modification of Dental Implant Abutments to Reduce Microbial Adhesion
Source: Gels. 2025 Nov 3;11(11):882. doi: 10.3390/gels11110882 (PMC12652457; doi:10.3390/gels11110882)
Supplement: Supplementary file 1 [file gels-11-00882-s001.zip]

Archive with 1 entries (1 files):
- gels-3913209-supplementary.pdf
